# Supplementary material for: Structural Studies of Aluminated form of Zeolites—EXAFS and XRD Experiment, STEM Micrography, and DFT Modelling
Source: Molecules. 2021 Jun 10;26(12):3566. doi: 10.3390/molecules26123566 (PMC8230598; doi:10.3390/molecules26123566)
Supplement: Supplementary file 1 [file molecules-26-03566-s001.zip]

Archive with 1 entries (1 files):
- molecules-1205048-supplementary.pdf
